# Supplementary material for: Association between SPARC mRNA Expression, Prognosis and Response to Neoadjuvant Chemotherapy in Early Breast Cancer: A Pooled in-silico Analysis
Source: PLoS One. 2013 Apr 26;8(4):e62451. doi: 10.1371/journal.pone.0062451 (PMC3637211; doi:10.1371/journal.pone.0062451)
Supplement: Table S1 — The list of genes in the different gene modules. (XLSX) [file pone.0062451.s002.xlsx]

## Sheet: Sheet1
Table S1: The list of genes in the different gene modules
		Gene symbol	EntrezGene.ID
	AURKA	AURKA	6790
		UBE2C	11065
		CCNB2	9133
		CENPA	1058
		BIRC5	332
		KIF2C	11004
		KIF20A	10112
		CDC20	991
		FOXM1	2305
		CCNB1	891
		TPX2	22974
		PKMYT1	9088
		FAM64A	54478
		NEK2	4751
		KIF4A	24137
		NCAPH	23397
		TRIP13	9319
		MAD2L1	4085
		EXO1	9156
		SPAG5	10615
		TK1	7083
		STIL	6491
		RRM2	6241
		CENPN	55839
		TYMS	7298
		BLM	641
		MCM2	4171
		CKS2	1164
		MLF1IP	79682
		FRY	10129
		GINS2	51659
		DDX39	10212
		STMN1	3925
		SHCBP1	79801
		H2AFX	3014
		RNASEH2A	10535
		RFC4	5984
		GNG12	55970
		CDKN3	1033
		MCM10	55388
		C20orf20	55257
		CKS1B	1163
		TIMELESS	8914
		ERCC6L	54821
		TENC1	23371
		PIR	8544
		CDC7	8317
		FMOD	2331
		GTSE1	51512
		SFRP4	6424
		LAPTM4B	55353
		SPARCL1	8404
		CDC6	990
		TGFB3	7043
		ADRM1	11047
		CTDSP1	58190
		TMC5	79838
		LMNB2	84823
		C5orf21	83989
		DOCK1	1793
		ITGBL1	9358
		GGH	8836
		PLSCR4	57088
		SNX1	6642
		OGN	4969
		STARD13	90627
		XPOT	11260
		PUF60	22827
		CKAP5	9793
		GNG11	2791
		NEIL3	55247
		LRRC17	10234
		SLIT2	9353
		DTYMK	1841
		NUP155	9631
		POLD1	5424
		SNRPC	6631
		LHFP	10186
		NUDT1	4521
		IGF1	3479
		MCM3	4172
		FCER1A	2205
		C1orf112	55732
		DIRAS3	9077
		PRIM1	5557
		UCKL1	54963
		EXOSC4	54512
		CYBRD1	79901
		P2RY5	10161
		CNIH4	29097
		SLC2A1	6513
		ZNF706	51123
		CAV1	857
		LACTB2	51110
		CCDC44	51204
		RBM35A	54845
		ANG	283
		C16orf30	79652
		OLFML3	56944
		HSF1	3297
		COQ2	27235
		FRZB	2487
		HPRT1	3251
		CHMP1A	5119
		SUV39H1	6839
		RBMS3	27303
		FST	10468
		AK5	26289
		CDCA4	55038
		TUBG1	7283
		RRS1	23212
		JMJD4	65094
		LRRC59	55379
		OS9	10956
		GLRX2	51022
		YTHDF1	54915
		SNRK	54861
		C1orf135	79000
		ZFHX4	79776
		GPR177	79971
		ZNF165	7718
		STRA13	201254
		DUSP6	1848
		SEMA5A	9037
		POLR2D	5433
		THYN1	29087
		C11orf63	79864
		AQP1	358
		SNRPD3	6634
		GAS6	2621
		WDR45L	56270
		PER1	5187
		ESD	2098
		LAS1L	81887
		SLC26A3	1811
		CCHCR1	54535
		DHTKD1	55526
		PELI2	57161
		FOS	2353
		C1RL	51279
		TGIF2	60436
		HSD17B10	3028
		TIMM10	26519
		GPR124	25960
		SPRY1	10252
		RPS6KB2	6199
		ARHGAP11A	9824
		SLC39A4	55630
		TGFBR3	7049
		RUVBL1	8607
		GALC	2581
		RUNX1T1	862
		TTF2	8458
		EIF4A3	9775
		HNRNPA2B1	3181
		SS18L1	26039
		SORBS1	10580
		THBD	7056
		FZD4	8322
		CDH5	1003
		F3	2152
		ENOX1	55068
		GINS3	64785
		TSEN34	79042
		TRIM24	8805
		CSTF2	1478
		DLX2	1746
		PLXDC1	57125
		LIMCH1	22998
		ATAD5	79915
		NR2F2	7026
		WNT5A	7474
		C20orf19	55857
		ERMAP	114625
		FCGBP	8857
		STEAP1	26872
		TRPM2	7226
		TFPT	29844
		NDUFS1	4719
		LOH11CR2A	4013
		ICT1	3396
		ARHGDIB	397
		EMG1	10436
		AZIN1	51582
		AHSA1	10598
		APLP1	333
		CHCHD2	51142
		DKK2	27123
		FLJ20699	55020
		ABCA6	23460
		SOX17	64321
		TLR3	7098
		SCNN1B	6338
		EIF6	3692
		SPRY2	10253
		GEM	2669
		VTCN1	79679
		HMBOX1	79618
		FADD	8772
		RCE1	9986
		ZNF250	58500
		KERA	11081
		THOP1	7064
		CACNA2D3	55799
		SCAPER	49855
		DDX56	54606
		TPD52L1	7164
		TMEM177	80775
		DST	667
		GNAZ	2781
		GCAT	23464
		ISOC2	79763
		MYO9A	4649
		DSCR6	53820
		INSIG1	3638
		STRAP	11171
		SF3B2	10992
		SUPV3L1	6832
		NKRF	55922
		RPP38	10557
		HOXB6	3216
		C17orf59	54785
		EEF1B2	1933
		COIL	8161
		BCKDHB	594
		S100P	6286
		LETM1	3954
		YBX2	51087
		TOMM34	10953
	GGI	KPNA2	3838
		SLC7A5	8140
		MARS	4141
		UBE2N	7334
		DDX39	10212
		MYBL2	4605
		BIRC5	332
		BIRC5	332
		MCM2	4171
		PLK1	5347
		FOXM1	2305
		CCNB2	9133
		UBE2S	27338
		CDC20	991
		UBE2C	11065
		RNASEH2A	10535
		TIMELESS	8914
		SPAG5	10615
		CDC2	983
		LMNB1	4001
		MAD2L1	4085
		CCNA2	890
		PTTG1	9232
		HMGB3	3149
		BUB1B	701
		DLG7	9787
		ZWINT	11130
		TRIP13	9319
		AURKA	6790
		NDC80	10403
		CDK2	1017
		GTSE1	51512
		KIF11	3832
		EXO1	9156
		TROAP	10024
		CDC25A	993
		NUDT1	4521
		FEN1	2237
		FEN1	2237
		ESPL1	9700
		TTK	7272
		MELK	9833
		CENPA	1058
		CCNE2	9134
		CENPE	1062
		BLM	641
		KIF14	9928
		HMMR	3161
		CENPF	1063
		AURKA	6790
		CCT5	22948
		TUBA1C	84790
		KIF2C	11004
		AURKB	9212
		BUB1	699
		KIFC1	3833
		CDKN3	1033
		RRM2	6241
		TPX2	22974
		BIRC5	332
		CDC2	983
		CENPA	1058
		TUBA1B	10376
		KIF2C	11004
		KPNA2	3838
		MKI67	4288
		MKI67	4288
		MKI67	4288
		MCM4	4173
		NCAPH	23397
		OIP5	11339
		MARS	4141
		H2AFZ	3015
		SHMT2	6472
		GMPS	8833
		CCNB1	891
		C20orf24	55969
		PRC1	9055
		NUSAP1	51203
		KIF4A	24137
		C16orf61	56942
		CEP55	55165
		ORMDL2	29095
		NCAPG	64151
		URLC9	55355
		KIF20A	10112
		MLF1IP	79682
		DCC1	79075
		KIF15	56992
		POLQ	10721
		CENPN	55839
		ASPM	259266
		C12orf48	55010
		MCM10	55388
		CDCA3	83461
		CDCA8	55143
		FAM64A	54478
		DONSON	29980
		MCM4	4173
		RACGAP1	29127
		ESPL1	9700
		FRY	10129
		IFT88	8100
		CX3CR1	1524
		STARD13	90627
		LAMB2	3913
		TPT1	7178
		CYBRD1	79901
		SESN1	27244
		BBS1	582
		C11orf60	56912
		PIGV	55650
		FLJ21062	79846
		C11orf63	79864
		WDR19	57728
		SIRT3	23410
		MPHOSPH8	54737
	Immune1 (IRM)	XCL2	6846
		HLA-F	3134
		C1QA	712
		TNFRSF17	608
		SPP1	6696
		LY9	4063
		IGLC2	3538
	Immune 2 (STAT1)	STAT1	6772
		CXCL10	3627
		TAP1	6890
		CXCL11	6373
		INDO	3620
		CXCL9	4283
		MX1	4599
		LAMP3	27074
		ISG15	9636
		RTP4	64108
		HERC6	55008
		IFI44L	10964
		MX2	4600
		IFIT3	3437
		HERC5	51191
		RSAD2	91543
		DDX58	23586
		CCL5	6352
		ADAMDEC1	27299
		CD2	914
		FLJ20035	55601
		HCP5	10866
		NMI	9111
		SPOCK2	9806
		CCL8	6355
		TRIM22	10346
		LYZ	4069
		IRF1	3659
		LAG3	3902
		PSCDBP	9595
		TFEC	22797
		UBD	10537
		SP140	11262
		CTSC	1075
		IFI6	2537
		PLA2G7	7941
		CD3G	917
		ECGF1	1890
		PLAC8	51316
		FGL2	10875
		GZMK	3003
		CD48	962
		STAT4	6775
		GPR18	2841
		P2RX5	5026
		IFI30	10437
		SH2D1A	4068
		LAPTM5	7805
		CD69	969
		PTPN7	5778
		IRF8	3394
		PIM2	11040
		ETV7	51513
		GPR171	29909
		PSME1	5720
		BIRC3	330
		FASLG	356
		IFITM1	8519
		IFIT5	24138
		ITGB2	3689
		BTN3A2	11118
		HCLS1	3059
		SECTM1	6398
		ARHGAP15	55843
		KLRK1	22914
		IGSF6	10261
		EBI2	1880
		PIP3-E	26034
		SNX10	29887
		DHX58	79132
		BST2	684
		FLJ11286	55337
		APOC1	341
		MGC29506	51237
		TARP	445347
		ZC3HAV1	56829
		DDAH2	23564
		LILRA4	23547
		EBI3	10148
		KLRC3	3823
		CLEC4A	50856
		CD40LG	959
		VAV1	7409
		GLRX	2745
		ACP5	54
		RFX5	5993
		CECR1	51816
		TRAF3	7187
		RAB8A	4218
		IL18	3606
		EFNA1	1942
		RASGRP1	10125
		REC8	9985
		CCRL2	9034
		DNAL4	10126
	Stroma1 (DCN)	DCN	1634
		VCAN	1462
		CDH11	1009
		COL3A1	1281
		FAP	2191
		SERPINF1	5176
		FBN1	2200
		PDGFRL	5157
		CTSK	1513
		HTRA1	5654
		ASPN	54829
		SPARC	6678
		COL5A2	1290
		LOXL1	4016
		MMP2	4313
		SPON1	10418
		SFRP4	6424
		ITGBL1	9358
		CALD1	800
		COPZ2	51226
		MFAP2	4237
		ANGPTL2	23452
		PLAU	5328
		COL1A2	1278
		LRRC17	10234
		C1QTNF3	114899
		SNAI2	6591
		PCOLCE	5118
		POSTN	10631
		ECM2	1842
		FBLN1	2192
		ADAM12	8038
		MMP11	4320
		AEBP1	165
		PDGFRB	5159
		GAS1	2619
		COL6A3	1293
		RARRES2	5919
		COL6A1	1291
		C1R	715
		NDN	4692
		TGFB3	7043
		LRP1	4035
		COL10A1	1300
		DPYSL3	1809
		OLFML2B	25903
		MMP14	4323
		DACT1	51339
		MXRA8	54587
		THBS2	7058
	Stroma2 (PLAU)	PLAU	5328
		BMP1	649
		MMP14	4323
		THY1	7070
		COL5A2	1290
		ADAM12	8038
		ANGPTL2	23452
		MFAP2	4237
		SERPINH1	871
		COL6A1	1291
		ISLR	3671
		PDLIM7	9260
		PARVA	55742
		OLFML2B	25903
		TAGLN	6876
		CTSA	5476
		PDGFRB	5159
		MXRA8	54587
		OSMR	9180
		COL3A1	1281
		GREM1	26585
		FAP	2191
		DBN1	1627
		BICD2	23299
		TNFRSF12A	51330
		VDR	7421
		SNAI2	6591
		EPB41L2	2037
		FKBP14	55033
		NBL1	4681
		CAP1	10487
		ATP6V1B2	526
		EPHB4	2050
		TRAM2	9697
		DDR2	4921
		GFPT2	9945
		NID1	4811
		OFD1	8481
		CADM1	23705
		STAB1	23166
		TPST2	8459
		PPP1R15A	23645
		PDLIM3	27295
		ATPIF1	93974
		TRIM33	51592
		MMP3	4314
		EPYC	1833
		ANKRD46	157567
		CPNE1	8904
		BCL3	602
		GLB1	2720
		UBL5	59286
		ULK1	8408
		NOL8	55035
		TGFB2	7042
		PDGFB	5155
		BASP1	10409
		SDS	10993
		RPS27A	6233
		ENC1	8507
		ACAN	176
		ZNF518	9849
		GPR89B	51463
		RPL18	6141
		MEF2A	4205
		DNASE1L1	1774
		MYO1B	4430
		JPH2	57158
