# Supplementary material for: Association between SPARC mRNA Expression, Prognosis and Response to Neoadjuvant Chemotherapy in Early Breast Cancer: A Pooled in-silico Analysis
Source: PLoS One. 2013 Apr 26;8(4):e62451. doi: 10.1371/journal.pone.0062451 (PMC3637211; doi:10.1371/journal.pone.0062451)
Supplement: Table S5 — GSEA analysis showing pathways that are upregulated in tumors with low SPARC expression (p-value and FDR value are provided). (XLSX) [file pone.0062451.s006.xlsx]

## Sheet: gsea_report_for_c1_136263133443
Table S5: Upregulated pathways in tumors with low SPRAC expression
NAME	SIZE	p-val	FDR q-val
MISMATCH_REPAIR	22	0.0139442	0.0865127
HOMOLOGOUS_RECOMBINATION	25	0.00416667	0.0870303
DNA_REPLICATION	32	0.010142	0.0914509
BASE_EXCISION_REPAIR	31	0.0165631	0.110013
CELL_CYCLE	105	0.00393701	0.160877
OOCYTE_MEIOSIS	92	0.00773694	0.238715
ONE_CARBON_POOL_BY_FOLATE	14	0.0471311	0.341433
CYSTEINE_AND_METHIONINE_METABOLISM	29	0.0683112	0.390703
RNA_DEGRADATION	42	0.0807087	0.401441
AMINOACYL_TRNA_BIOSYNTHESIS	26	0.122288	0.404742
PROTEASOME	41	0.15507	0.406631
PROGESTERONE_MEDIATED_OOCYTE_MATURATION	74	0.0314465	0.433166
ERBB_SIGNALING_PATHWAY	82	0.0244898	0.44739
UBIQUITIN_MEDIATED_PROTEOLYSIS	108	0.0258964	0.459601
STEROID_BIOSYNTHESIS	16	0.112	0.476406
GLYCOSPHINGOLIPID_BIOSYNTHESIS_LACTO_AND_NEOLACTO_SERIES	24	0.114967	0.488366
KEGG_GALACTOSE_METABOLISM	23	0.128713	0.492685
ALPHA_LINOLENIC_ACID_METABOLISM	15	0.106339	0.510691
PYRIMIDINE_METABOLISM	73	0.140845	0.544893
FOLATE_BIOSYNTHESIS	10	0.190763	0.643255
PENTOSE_PHOSPHATE_PATHWAY	24	0.175542	0.666688
NON_SMALL_CELL_LUNG_CANCER	51	0.253061	0.74933
ANTIGEN_PROCESSING_AND_PRESENTATION	81	0.262846	0.758021
LYSINE_DEGRADATION	38	0.176	0.766133
NUCLEOTIDE_EXCISION_REPAIR	42	0.254132	0.774296
SELENOAMINO_ACID_METABOLISM	18	0.267635	0.787362
RIG_I_LIKE_RECEPTOR_SIGNALING_PATHWAY	63	0.272912	0.794846
DORSO_VENTRAL_AXIS_FORMATION	19	0.290722	0.801396
VALINE_LEUCINE_AND_ISOLEUCINE_BIOSYNTHESIS	10	0.358717	0.831503
CYTOSOLIC_DNA_SENSING_PATHWAY	47	0.319672	0.842374
GLYOXYLATE_AND_DICARBOXYLATE_METABOLISM	12	0.39924	0.886724
SPLICEOSOME	84	0.378758	0.912564
NITROGEN_METABOLISM	22	0.386503	0.9291
RNA_POLYMERASE	23	0.390144	0.931517
TASTE_TRANSDUCTION	33	0.380567	0.944892
SYSTEMIC_LUPUS_ERYTHEMATOSUS	102	0.418651	0.948733
OXIDATIVE_PHOSPHORYLATION	98	0.960784	0.996614
ETHER_LIPID_METABOLISM	25	0.482897	1
CHRONIC_MYELOID_LEUKEMIA	71	0.503984	1
EPITHELIAL_CELL_SIGNALING_IN_HELICOBACTER_PYLORI_INFECTION	58	0.524096	1
GNRH_SIGNALING_PATHWAY	92	0.558594	1
BIOSYNTHESIS_OF_UNSATURATED_FATTY_ACIDS	18	0.548193	1
VIBRIO_CHOLERAE_INFECTION	46	0.559917	1
NATURAL_KILLER_CELL_MEDIATED_CYTOTOXICITY	121	0.559761	1
REGULATION_OF_AUTOPHAGY	31	0.547131	1
BASAL_TRANSCRIPTION_FACTORS	31	0.578629	1
GLYCINE_SERINE_AND_THREONINE_METABOLISM	27	0.615542	1
LINOLEIC_ACID_METABOLISM	25	0.608696	1
OLFACTORY_TRANSDUCTION	66	0.590909	1
GLYCEROPHOSPHOLIPID_METABOLISM	55	0.665245	1
GRAFT_VERSUS_HOST_DISEASE	37	0.603516	1
ENDOMETRIAL_CANCER	50	0.652695	1
GLYCEROLIPID_METABOLISM	36	0.700599	1
FC_EPSILON_RI_SIGNALING_PATHWAY	73	0.690871	1
TOLL_LIKE_RECEPTOR_SIGNALING_PATHWAY	95	0.673004	1
TAURINE_AND_HYPOTAURINE_METABOLISM	6	0.691262	1
NOTCH_SIGNALING_PATHWAY	34	0.672131	1
GLYCOSAMINOGLYCAN_BIOSYNTHESIS_KERATAN_SULFATE	12	0.680312	1
FRUCTOSE_AND_MANNOSE_METABOLISM	32	0.741344	1
NEUROACTIVE_LIGAND_RECEPTOR_INTERACTION	231	0.758065	1
VEGF_SIGNALING_PATHWAY	67	0.783439	1
PROTEIN_EXPORT	17	0.729412	1
AUTOIMMUNE_THYROID_DISEASE	49	0.769231	1
CHEMOKINE_SIGNALING_PATHWAY	161	0.801527	1
PRIMARY_IMMUNODEFICIENCY	34	0.715649	1
TYPE_I_DIABETES_MELLITUS	40	0.750491	1
LONG_TERM_DEPRESSION	64	0.881188	1
PORPHYRIN_AND_CHLOROPHYLL_METABOLISM	28	0.79065	1
NEUROTROPHIN_SIGNALING_PATHWAY	117	0.903922	1
GLUTATHIONE_METABOLISM	39	0.89002	1
ACUTE_MYELOID_LEUKEMIA	56	0.89916	1
AMINO_SUGAR_AND_NUCLEOTIDE_SUGAR_METABOLISM	39	0.843874	1
T_CELL_RECEPTOR_SIGNALING_PATHWAY	104	0.863636	1
PHOSPHATIDYLINOSITOL_SIGNALING_SYSTEM	62	0.960317	1
SPHINGOLIPID_METABOLISM	26	0.892787	1
NOD_LIKE_RECEPTOR_SIGNALING_PATHWAY	48	0.85687	1
PANCREATIC_CANCER	69	0.939709	1
STARCH_AND_SUCROSE_METABOLISM	33	0.959839	1
ALLOGRAFT_REJECTION	34	0.855212	1
APOPTOSIS	78	0.957831	1
NON_HOMOLOGOUS_END_JOINING	13	0.948608	1
INTESTINAL_IMMUNE_NETWORK_FOR_IGA_PRODUCTION	41	0.984375	1
AMYOTROPHIC_LATERAL_SCLEROSIS_ALS	46	0.992157	1
SULFUR_METABOLISM	11	0.987368	1
PENTOSE_AND_GLUCURONATE_INTERCONVERSIONS	16	0.99389	1
