# Supplementary material for: Association between SPARC mRNA Expression, Prognosis and Response to Neoadjuvant Chemotherapy in Early Breast Cancer: A Pooled in-silico Analysis
Source: PLoS One. 2013 Apr 26;8(4):e62451. doi: 10.1371/journal.pone.0062451 (PMC3637211; doi:10.1371/journal.pone.0062451)
Supplement: Table S6 — GSEA analysis showing pathways that are upregulated in tumors with high SPARC expression (p-value and FDR value are provided). (XLSX) [file pone.0062451.s007.xlsx]

## Sheet: gsea_report_for_c2_136263133443
Table S6: Upregulated pathways in tumors with high SPRAC expression
NAME	SIZE	NOM p-val	FDR q-val
ECM_RECEPTOR_INTERACTION	80	0	0.0309819
FOCAL_ADHESION	182	0	0.0451189
TGF_BETA_SIGNALING_PATHWAY	78	0.00817996	0.350955
ARRHYTHMOGENIC_RIGHT_VENTRICULAR_CARDIOMYOPATHY_ARVC	68	0.024952	0.544291
VALINE_LEUCINE_AND_ISOLEUCINE_DEGRADATION	41	0.0577689	0.568213
PPAR_SIGNALING_PATHWAY	60	0.0376984	0.582314
CIRCADIAN_RHYTHM_MAMMAL	10	0.0628803	0.594799
RIBOSOME	78	0.104126	0.607421
FATTY_ACID_METABOLISM	35	0.131115	0.669773
LEUKOCYTE_TRANSENDOTHELIAL_MIGRATION	98	0.0655738	0.673304
COMPLEMENT_AND_COAGULATION_CASCADES	64	0.0177515	0.673599
PROPANOATE_METABOLISM	27	0.133065	0.676078
ALZHEIMERS_DISEASE	140	0.135903	0.68988
VASOPRESSIN_REGULATED_WATER_REABSORPTION	41	0.200389	0.693539
ADIPOCYTOKINE_SIGNALING_PATHWAY	62	0.114173	0.694576
HYPERTROPHIC_CARDIOMYOPATHY_HCM	76	0.072549	0.694801
ABC_TRANSPORTERS	36	0.120623	0.698643
VIRAL_MYOCARDITIS	67	0.173469	0.705596
AXON_GUIDANCE	112	0.114458	0.711631
RENIN_ANGIOTENSIN_SYSTEM	15	0.0821643	0.712868
VASCULAR_SMOOTH_MUSCLE_CONTRACTION	102	0.106212	0.721302
RETINOL_METABOLISM	43	0.212724	0.724027
PROSTATE_CANCER	85	0.187867	0.726989
GAP_JUNCTION	73	0.0576497	0.728112
PATHWAYS_IN_CANCER	303	0.0724638	0.737734
DILATED_CARDIOMYOPATHY	82	0.039604	0.739821
SMALL_CELL_LUNG_CANCER	82	0.21611	0.745709
TYROSINE_METABOLISM	35	0.211268	0.770447
HISTIDINE_METABOLISM	22	0.139764	0.771573
BETA_ALANINE_METABOLISM	21	0.28	0.77614
HEDGEHOG_SIGNALING_PATHWAY	44	0.238281	0.776552
REGULATION_OF_ACTIN_CYTOSKELETON	181	0.210953	0.782988
PYRUVATE_METABOLISM	34	0.274704	0.783601
MELANOMA	68	0.276151	0.791177
BASAL_CELL_CARCINOMA	45	0.270916	0.791436
LIMONENE_AND_PINENE_DEGRADATION	10	0.159136	0.792441
DRUG_METABOLISM_CYTOCHROME_P450	55	0.209163	0.79393
METABOLISM_OF_XENOBIOTICS_BY_CYTOCHROME_P450	52	0.320487	0.814955
GLYCOSAMINOGLYCAN_BIOSYNTHESIS_CHONDROITIN_SULFATE	11	0.341223	0.815165
MELANOGENESIS	89	0.322957	0.82943
PHENYLALANINE_METABOLISM	17	0.330724	0.847784
PROXIMAL_TUBULE_BICARBONATE_RECLAMATION	22	0.624254	0.85427
INSULIN_SIGNALING_PATHWAY	125	0.679134	0.864591
ALDOSTERONE_REGULATED_SODIUM_REABSORPTION	38	0.360947	0.868797
ASTHMA	27	0.677282	0.872547
LYSOSOME	105	0.626283	0.87469
GLIOMA	61	0.662577	0.876942
PRIMARY_BILE_ACID_BIOSYNTHESIS	14	0.75	0.877831
COLORECTAL_CANCER	60	0.615842	0.87784
MAPK_SIGNALING_PATHWAY	240	0.769531	0.881303
HEMATOPOIETIC_CELL_LINEAGE	83	0.608163	0.881945
TYPE_II_DIABETES_MELLITUS	42	0.772727	0.883327
NICOTINATE_AND_NICOTINAMIDE_METABOLISM	15	0.676301	0.883498
N_GLYCAN_BIOSYNTHESIS	35	0.64833	0.887597
O_GLYCAN_BIOSYNTHESIS	19	0.611344	0.887746
LONG_TERM_POTENTIATION	65	0.723361	0.888119
ARACHIDONIC_ACID_METABOLISM	48	0.782	0.889936
TIGHT_JUNCTION	114	0.648752	0.898577
BUTANOATE_METABOLISM	31	0.475104	0.899343
HUNTINGTONS_DISEASE	151	0.607143	0.900814
ENDOCYTOSIS	145	0.62475	0.903432
CYTOKINE_CYTOKINE_RECEPTOR_INTERACTION	228	0.795918	0.90486
BLADDER_CANCER	40	0.800407	0.90658
PURINE_METABOLISM	131	0.627184	0.90764
FC_GAMMA_R_MEDIATED_PHAGOCYTOSIS	82	0.544379	0.908102
PARKINSONS_DISEASE	96	0.520921	0.90945
CARDIAC_MUSCLE_CONTRACTION	61	0.500994	0.915774
PANTOTHENATE_AND_COA_BIOSYNTHESIS	15	0.571717	0.919427
RENAL_CELL_CARCINOMA	68	0.820416	0.921668
PEROXISOME	67	0.422311	0.922112
ALANINE_ASPARTATE_AND_GLUTAMATE_METABOLISM	27	0.582463	0.925515
ARGININE_AND_PROLINE_METABOLISM	46	0.821888	0.927923
CALCIUM_SIGNALING_PATHWAY	161	0.56917	0.928222
MTOR_SIGNALING_PATHWAY	44	0.477186	0.931103
TRYPTOPHAN_METABOLISM	32	0.522	0.940862
RIBOFLAVIN_METABOLISM	14	0.773622	0.940881
LEISHMANIA_INFECTION	62	0.520833	0.940955
SNARE_INTERACTIONS_IN_VESICULAR_TRANSPORT	31	0.495951	0.941738
CELL_ADHESION_MOLECULES_CAMS	115	0.523207	0.942195
THYROID_CANCER	29	0.472441	0.946077
PRION_DISEASES	34	0.478528	0.955031
WNT_SIGNALING_PATHWAY	131	0.489796	0.96025
JAK_STAT_SIGNALING_PATHWAY	140	0.930097	0.962302
B_CELL_RECEPTOR_SIGNALING_PATHWAY	67	0.8	0.964365
CITRATE_CYCLE_TCA_CYCLE	29	0.818182	0.969433
GLYCOSAMINOGLYCAN_DEGRADATION	20	0.869141	0.972882
GLYCOSAMINOGLYCAN_BIOSYNTHESIS_HEPARAN_SULFATE	20	0.917671	0.972992
PATHOGENIC_ESCHERICHIA_COLI_INFECTION	42	0.811203	0.973133
GLYCOSYLPHOSPHATIDYLINOSITOL_GPI_ANCHOR_BIOSYNTHESIS	19	0.758823	0.973187
GLYCOLYSIS_GLUCONEOGENESIS	53	0.464567	0.977305
DRUG_METABOLISM_OTHER_ENZYMES	36	0.962672	0.992515
TERPENOID_BACKBONE_BIOSYNTHESIS	14	0.882114	0.995094
INOSITOL_PHOSPHATE_METABOLISM	41	0.955426	0.995145
OTHER_GLYCAN_DEGRADATION	12	0.985386	0.995647
ADHERENS_JUNCTION	71	0.481172	0.996953
STEROID_HORMONE_BIOSYNTHESIS	44	0.443787	1
P53_SIGNALING_PATHWAY	59	0.478958	1
GLYCOSPHINGOLIPID_BIOSYNTHESIS_GANGLIO_SERIES	13	0.980237	1
MATURITY_ONSET_DIABETES_OF_THE_YOUNG	18	0.986434	1
ASCORBATE_AND_ALDARATE_METABOLISM	14	0.986381	1
GLYCOSPHINGOLIPID_BIOSYNTHESIS_GLOBO_SERIES	13	0.993865	1
